# Supplementary material for: Modulation of Pulmonary Inflammation and the Redox Pathway In Vitro and In Vivo by Fumaric Ester
Source: Antioxidants (Basel). 2025 Sep 22;14(9):1141. doi: 10.3390/antiox14091141 (PMC12466633; doi:10.3390/antiox14091141)
Supplement: Supplementary file 1 [file antioxidants-14-01141-s001.zip]

Archive with 1 entries (1 files):
- antioxidants-3818014-supplementary.docx
